# Supplementary material for: Comparative Analysis of Nucleic Acid-Binding Polymers as Potential Anti-Inflammatory Nanocarriers
Source: Pharmaceutics. 2023 Dec 20;16(1):10. doi: 10.3390/pharmaceutics16010010 (PMC10819575; doi:10.3390/pharmaceutics16010010)
Supplement: Supplementary file 1 [file pharmaceutics-16-00010-s001.zip]

Archive with 1 entries (1 files):
- pharmaceutics-2711463-supplementary.pdf
